# Supplementary material for: Reproductive Potential Accelerates Preimaginal Development of Rebel Workers in Apis mellifera
Source: Animals (Basel). 2021 Nov 13;11(11):3245. doi: 10.3390/ani11113245 (PMC8614343; doi:10.3390/ani11113245)
Supplement: Supplementary file 1 [file animals-11-03245-s001.zip]

Archive with 1 entries (1 files):
- animals-1394219-supplementary.pdf
